# Supplementary material for: A Study of the Dielectric Relaxation of Nitrile–Butadiene Rubber, Ethylene–Propylene–Diene Monomer, and Fluoroelastomer Polymers with a Self-Developed Deconvolution Analysis Program
Source: Polymers (Basel). 2025 May 31;17(11):1539. doi: 10.3390/polym17111539 (PMC12157234; doi:10.3390/polym17111539)
Supplement: Supplementary file 1 [file polymers-17-01539-s001.zip]

Archive with 2 entries (2 files):
- DispersionAnal1.1.zip
- polymers-3566544-supplementary.pdf
